# Supplementary material for: Polymeric Infrared and Fluorescent Probes to Assess Macrophage Diversity in Bronchoalveolar Lavage Fluid of Asthma and Other Pulmonary Disease Patients
Source: Polymers (Basel). 2024 Dec 5;16(23):3427. doi: 10.3390/polym16233427 (PMC11644818; doi:10.3390/polym16233427)
Supplement: Supplementary file 1 [file polymers-16-03427-s001.zip]

Archive with 1 entries (1 files):
- polymers-3283642-supplementary.pdf
